# Supplementary material for: MRI tractography reveals the human olfactory nerve map connecting the olfactory epithelium and olfactory bulb
Source: Commun Biol. 2022 Sep 6;5:843. doi: 10.1038/s42003-022-03794-y (PMC9448749; doi:10.1038/s42003-022-03794-y)
Supplement: Supplementary file 3 — Supplementary Data 1 [file 42003_2022_3794_MOESM3_ESM.xlsx]

## Sheet: mouse
	mouse3R	mouse3L	mouse2R	mouse2L	mouse1R	mouse1L
Septal	286	359	718	690	433	470
	4	33	222	134
DM	299	287	438	378	404	226
ET1	383	232	284	157	248	118
	149	106	126	140
ET2	53	82	240	335	239	108
	89	112	12	58
ET3	480	228	381	721	688	328
ET4	217	41	462	176	42	34
ET5	68	44	34	55	53	18
ET6	10	32	65	140	14	11
	3	17
Septal	0.142087	0.249205	0.315225	0.276139	0.204149	0.357959
DM	0.146497	0.182454	0.146881	0.126676	0.190476	0.172125
ET1	0.260657	0.214876	0.137492	0.0995308	0.116926	0.0898705
ET2	0.0695737	0.123331	0.084507	0.131702	0.112683	0.0822544
ET3	0.235179	0.144946	0.127767	0.241622	0.324375	0.24981
ET4	0.10632	0.0260648	0.15493	0.0589812	0.019802	0.0258949
ET5	0.033317	0.027972	0.0114017	0.0184316	0.0249882	0.0137091
ET6	0.00636943	0.0311507	0.0217975	0.0469169	0.00660066	0.00837776
Septal	0.142087	0.249205	0.315225	0.276139	0.204149	0.357959
Non-septal	0.857913	0.750795	0.684775	0.723861	0.795851	0.642041
