# Supplementary material for: MRI tractography reveals the human olfactory nerve map connecting the olfactory epithelium and olfactory bulb
Source: Commun Biol. 2022 Sep 6;5:843. doi: 10.1038/s42003-022-03794-y (PMC9448749; doi:10.1038/s42003-022-03794-y)
Supplement: Supplementary file 4 — Supplementary Data 2 [file 42003_2022_3794_MOESM4_ESM.xlsx]

## Sheet: Sheet1
	marmoset1R	marmoset1L	marmoset2R	marmoset2L	marmoset3R	marmoset3L	marmoset4R	marmoset4L	marmoset5R	marmoset5L
Septum	65	68	58	51	264	180	195	107	154	195
	26	35	67	74	169	142	171	71	64	16
	41	51	24	65				44	57	122
	50	15	98	28					68	232
	31	11	48	79					146	167
			102	62					39	59
				29
NT	75	66	86	62	87	89	88	74	352	132
ST	20	56	288	303	220	162	47	49	75	70
	30	50	86	60			85	68	109	56
	45	25							94	84
	10	29
MT	31	33	150	85	140	37	37	111	97	48
	8	24							109	86
Septum	0.493056	0.388769	0.39424	0.432071	0.492045	0.527869	0.58748	0.423664	0.387097	0.624309
Turbinate	0.506944	0.611231	0.60576	0.567929	0.507955	0.472131	0.41252	0.576336	0.612903	0.375691
NT	0.173611	0.142549	0.0854022	0.0690423	0.0988636	0.145902	0.141252	0.141221	0.258065	0.104183
ST	0.243056	0.345572	0.3714	0.404232	0.25	0.265574	0.211878	0.223282	0.203812	0.165746
MT	0.0902778	0.12311	0.148957	0.0946548	0.159091	0.0606557	0.05939	0.211832	0.151026	0.105762
