# Supplementary material for: MRI tractography reveals the human olfactory nerve map connecting the olfactory epithelium and olfactory bulb
Source: Commun Biol. 2022 Sep 6;5:843. doi: 10.1038/s42003-022-03794-y (PMC9448749; doi:10.1038/s42003-022-03794-y)
Supplement: Supplementary file 5 — Supplementary Data 3 [file 42003_2022_3794_MOESM5_ESM.xlsx]

## Sheet: human
	human1R	human1L	human2R	human2L	human3R	human3L
Septal	163	623	776	112	1990	1786
	50	393	349	147
	485	124	533	59
	170	56	347	297
	72	964	110	6
	82	31	162	302
	65	133
MT	104	147	78	26	774	763
	152	156	378	53
	116	70	358	61
				92
				273
ST	40	130	331	392	1016	1105
	246	41	220	190
	109	96	343	135
	154	141	144	35
	118	183	103	68
		465	27
Septal	0.511289	0.619238	0.534633	0.410587	0.526455	0.488779
ST	0.313735	0.281375	0.274243	0.364769	0.268783	0.302408
MT	0.174976	0.0993872	0.191125	0.224644	0.204762	0.208812
Septal	0.511289	0.619238	0.534633	0.410587	0.526455	0.488779
Non-septal	0.488711	0.380762	0.465367	0.589413	0.473545	0.511221
